# Supplementary material for: Electret Nonwoven Structures for High-Efficiency Air Filtration, Produced Using the Blow Spinning Technique
Source: Materials (Basel). 2024 Dec 10;17(24):6038. doi: 10.3390/ma17246038 (PMC11679853; doi:10.3390/ma17246038)
Supplement: Supplementary file 1 [file materials-17-06038-s001.zip]

Archive with 1 entries (1 files):
- materials-3292761-supplementary.xlsx
