# Supplementary material for: Electret Nonwoven Structures for High-Efficiency Air Filtration, Produced Using the Blow Spinning Technique
Source: Materials (Basel). 2024 Dec 10;17(24):6038. doi: 10.3390/ma17246038 (PMC11679853; doi:10.3390/ma17246038)
Supplement: Supplementary file 1 [file materials-17-06038-s001.zip › materials-3292761-supplementary.xlsx]

## Sheet: zestawienie
			PLA 8%					MoS2										SiO2
			bez prądu		PRĄD			0.02				0.01					0.005					0.01					0.02					0.05
			ŚREDNIA mśr=0,90 [g]	SD	ŚREDNIA mśr=0,94 [g]			bez prądu	SD	prąd	SD	bez prądu	SD	prąd	SD		bez prądu	SD	prąd	SD		bez prądu	SD	prąd	SD		bez prądu	SD	prąd	SD		bez prądu	SD	prąd	SD
		Xu [µm]	E śr [%]		E śr [%]	SD
		0.237	46.3948	10.5418	42.0124	14.071		67.9432	10.2502	66.1853	11.283	33.9181	2.67989	46.1328	21.4877		26.7126	15.1367	33.1606	17.8986		25.6799	19.3027	57.4683	34.4199		40.3787	15.349	58.406	30.2124		69.8703	4.94267	64.3082	9.32179
		0.274	49.6329	8.32668	49.594	8.12442		71.7093	9.02086	70.0004	11.6171	51.5589	8.34253	44.2411	20.4065		29.6109	9.95488	46.8767	4.64571		37.6617	11.3003	66.9004	26.1791		41.2238	10.1336	67.5279	24.3777		72.8812	5.52836	69.9673	4.98945
		0.316	54.8382	6.64294	56.467	9.89436		73.4173	9.16905	72.2964	10.9288	54.876	11.7095	51.096	17.6086		38.5814	11.7662	54.6401	7.75478		43.3066	14.773	71.5898	24.664		47.5671	8.66001	73.9323	19.614		77.5385	6.14174	73.3035	3.57803
		0.365	59.1531	6.13656	60.2566	10.4123		75.1317	8.44777	73.1503	12.5984	58.0739	12.8798	53.5504	16.717		40.9358	13.9161	58.8694	6.80552		47.0079	15.5735	75.3981	21.5192		51.9298	9.82298	76.0544	17.5249		77.7603	5.39062	75.0522	4.38133
		0.422	67.4059	6.08147	65.7088	10.9411		76.7083	8.25258	75.9291	10.6252	60.3457	11.161	55.0849	17.2167		48.9846	13.3492	65.4916	5.80767		53.3393	18.3208	77.5213	20.4176		60.7827	8.15534	80.3228	15.0936		79.0807	5.42785	77.5566	4.00701
		0.487	72.3266	5.28063	71.3393	11.2856		78.2045	10.8498	78.2702	9.09988	60.9579	12.4229	57.7742	8.77736		53.9987	15.6668	70.0937	4.60766		58.7191	19.0225	81.1491	16.6345		68.0225	8.68135	82.8029	12.836		80.6934	6.09808	80.9323	3.61623
		0.562	77.7675	4.54033	72.4394	11.7123		78.4626	9.42345	79.4986	9.5336	65.36	14.4309	58.048	9.52492		57.5364	15.613	75.2114	5.36123		63.8261	20.0149	82.9687	15.4758		72.1264	5.12346	84.7485	12.0506		82.6995	5.82575	81.526	3.28813
		0.649	80.6557	5.0061	75.6822	12.3701		81.7812	10.9739	82.8984	7.24176	63.6795	15.0442	60.9104	7.06139		63.2155	14.7503	79.1126	4.47943		68.5375	18.994	85.686	12.9814		77.2394	5.66616	86.2766	9.33848		84.3218	4.59732	83.4605	2.78443
		0.75	82.6296	4.73818	77.2938	10.7707		83.3007	8.96834	82.2427	10.8086	68.4807	9.93802	60.6572	8.27075		66.8588	13.568	81.4862	3.40146		69.7356	21.9262	87.5878	13.1289		80.3867	5.31461	88.8748	6.50784		85.567	3.9775	85.1651	3.47375
		0.866	86.0138	4.44041	81.7331	8.75353		86.538	6.01021	84.2736	9.48206	71.8509	4.47119	65.4731	8.14575		69.0178	15.6042	85.0087	6.46409		74.312	18.7308	88.5434	13.4896		83.3713	7.05925	91.5466	6.73498		86.2639	4.68914	88.0177	3.00904
		1	88.7454	2.67166	84.2501	9.62095		86.8884	7.07551	85.6926	9.65595	72.0552	11.1765	66.7569	8.19881		74.8754	13.4132	85.9226	4.72483		78.2572	17.6824	91.3387	9.47042		84.4008	5.58114	92.3426	4.91238		87.1638	5.24342	88.383	3.20336
		1.155	91.6076	3.07886	84.604	11.4627		89.9039	4.11625	87.5017	9.29136	69.7767	9.22102	70.3357	8.56352		78.2806	14.6767	90.6417	3.67932		80.4268	14.6051	90.9335	11.2906		88.5063	4.46795	92.7909	5.92872		88.4014	5.49904	92.7434	1.62108
		1.334	92.3325	4.70397	87.8919	7.16427		91.8353	3.56564	91.0468	6.28879	78.0551	10.1699	73.5757	7.46329		79.6568	12.3751	90.6501	3.92466		82.7717	14.1088	92.9989	8.19098		91.2942	4.5723	94.6709	5.7163		91.5686	2.61957	93.4184	1.41364
		1.54	94.384	1.99516	89.3703	7.96564		90.1216	4.89413	92.5178	3.22131	79.0492	7.52225	72.6482	5.37696		81.3	10.9458	93.4555	3.92575		86.592	13.8796	94.0545	8.00028		92.7746	4.41048	94.8779	3.84214		92.9813	2.16772	94.2237	2.14757
		1.778	95.744	1.9283	92.5326	5.08286		92.7198	4.04835	91.4995	5.41913	82.0468	7.8716	79.0222	1.02764		86.8783	9.66156	94.9976	3.03818		88.582	11.5804	95.4175	4.7531		94.1298	3.07192	96.7089	2.97464		93.8628	1.23525	95.1151	2.60864
		2.054	97.3245	1.04517	94.7126	4.82541		94.3349	4.0013	93.4926	3.99185	81.6889	4.59435	84.0389	4.16963		90.1325	7.55147	96.4455	2.017		92.1961	7.40189	97.5482	3.70068		96.3252	2.94682	95.9488	3.60462		97.1771	1.53635	95.9454	2.44924
		2.371	97.3516	1.64106	95.7593	4.02099		96.7059	3.563	94.6113	4.67325	85.869	6.99109	83.6434	2.56426		91.9809	8.10509	97.602	1.00702		93.1861	8.63526	97.0753	3.03083		96.0971	2.90505	97.5709	2.85426		95.856	2.14853	96.5817	1.37094
		2.738	98.333	1.10678	95.986	4.16066		96.5604	2.59046	97.2068	2.51894	88.5451	4.27308	88.4782	3.3818		92.7157	8.93605	97.8752	1.3075		95.2444	6.33418	97.9088	1.5158		97.0155	3.75264	98.0013	1.96224		96.6973	1.82629	97.7268	1.06763
		3.162	98.0388	2.26875	97.9825	2.66589		97.4593	1.76443	96.3	2.31527	91.6328	3.93038	90.0547	1.65245		94.1648	7.6811	99.1	0.875229		96.1155	5.60663	98.4289	1.84891		97.9052	2.3504	99.4187	1.1035		98.1592	1.3584	98.6657	1.40289
		3.652	97.9476	1.3482	98.7131	1.4611		97.5888	2.46513	97.0936	3.1173	92.063	5.17426	91.0427	2.84776		96.8515	4.89279	99.4169	0.690741		97.4128	3.6869	99.1241	1.3797		97.8028	1.97287	99.2579	1.35067		98.8466	0.904606	99.5676	0.478798
		4.217	98.8206	1.56583	97.8285	2.78641		97.7285	1.55127	98.1571	2.69036	92.4519	5.53092	92.4346	6.83549		96.6327	3.91666	99.1616	1.33456		97.8266	3.25822	99.4472	0.943809		97.5629	4.48727	99.7396	0.637888		99.2351	0.901031	99.6693	0.513998
		4.87	100	0	98.5322	1.2778		99.1624	1.03166	98.6693	2.21273	94.2485	8.04312	93.1642	3.02306		97.4593	3.54835	99.7877	0.520067		98.6875	1.79143	99.1571	1.31391		98.8098	1.97457	99.7567	0.596002		98.8055	1.21349	99.5684	0.67027
		5.623	98.7355	1.52607	99.4687	0.823149		98.0241	2.19207	98.1075	2.48459	96.1914	4.05081	94.8974	0.657779		98.0924	3.27008	99.1877	1.33669		98.7204	1.11155	98.6449	1.24916		98.8398	1.40145	100	0		98.9316	1.97814	99.7268	0.669241
		6.494	97.2645	3.5573	97.5842	2.25829		98.72	1.61379	98.7063	1.60557	93.0547	2.48045	95.1472	3.96188		96.486	4.748	99.6416	0.877938		97.8917	3.3075	99.1872	1.27019		98.1699	3.00369	100	0		98.9866	1.11352	100	0
		7.499	98.2051	3.14037	100	0		97.5476	4.10998	98.5915	3.44998	94.1221	2.74487	95.4384	6.33259		96.2556	4.49517	100	0		99.5495	1.10337	99.5238	1.16641		98.8405	1.79642	99.4253	1.40776		99.5671	1.06038	100	0
		8.66	98.5178	2.29709	96.7193	3.85116		99.2248	1.89884	97.1028	3.4071	91.7086	3.42535	94.9629	2.68611		98.4864	2.36278	96.2871	4.41127		98.1106	2.15651	98.374	3.98291		100	0	98.718	3.14037		97.7954	3.87967	100	0
		10	98.8095	2.91608	99.1453	2.09358		97.9724	3.14986	98.8095	2.91608	86.5199	7.75974	97.7879	3.23666		94.2266	9.76827	100	0		98.4848	3.71134	98.2906	4.18716		100	0	100	0		100	0	100	0
		11.548	97.1618	4.39836	100	0		100	0	100	0	96.9697	5.24863	96	11.547		100	0	98.5507	3.55		100	0	100	0		100	0	100	0		99.0476	2.33285	100	0
		13.335	95.2381	11.6642	100	0		98.0392	4.80292	95.8333	10.2062	90.4306	9.1286	100	0		97.7778	5.4433	98.1482	4.53609		92.2222	12.2323	100	0		100	0	100	0		100	0	100	0
		15.399	99.0991	2.20675	95.9876	6.87102		98.7654	3.02406	96.8596	3.71432	91.5789	10.3672	92.1515	8.66025		96.3284	4.16713	99.0476	2.33285		95.9596	9.89692	100	0		98.8889	2.72167	100	0		96.7852	3.58933	99.0476	2.33285

## Sheet: ciś, spr, masa, por, grub
		PLA		MoS2		SiO2
				2		0.5		1		2		5
		PLA	PLA e	MoS2	MoS2 e	SiO2 0.5%	SiO2 0.5% e	SiO2 1%	SiO2 1% e	SiO2 2%	SiO2 2% e	SiO2 5%	SiO2 5% e
	del. P, Pa	62.33	42.67	46.83	54.16	38.33	49.17	48.5	51.67	63.83	47.83	44.67	40.5
	SD	13.47	19.58	6.79	8.61	11.48	6.27	20.07	14.7	7.39	13.86	2.07	11.73
	E%	71.68	70.39	79.75	79.21	55.18	71	60.66	81.32	66.75	83.46	80.68	81.63
	SD	4.76	9.29	7.74	9.37	11.9	4.87	15.35	16.49	7.12	12.92	3.07	5.99
	masa włókien, g	0.9	0.94	0.83	0.91	0.89	0.79	0.8	0.74	0.86	0.99	0.85	0.85
	SD	0.06	0.11	0.049	0.08	0.26	0.02	0.1	0.09	0.12	0.3	0.17	0.06
	porowatość, %	94.2	93.78	95.1	95.6	94.23	94.84	94.82	96.09	94.71	95.16	94.36	95.44
	SD	0.93	1.37	1.17	0.07	1.76	0.99	1.69	0.14	0.2	0.58	1.43	0.64
871.5	gęstość powierzchniowa, g/cm2	0.0010327	0.0010786	0.000952381	0.00104418	0.00102123	0.000906483	0.000917958	0.000849111	0.000986804	0.00113597	0.00097533	0.00097533
	Qf	0.0202407	0.0285226	0.0341024	0.0290011	0.020937	0.0251754	0.0192356	0.0324698	0.0172508	0.0376205	0.0368039	0.0418383
	grubość, mm	0.146	0.143667	0.161333	0.190667	0.144	0.144667	0.149333	0.176	0.151	0.188	0.141667	0.173
